# Supplementary material for: Clearance of persistent SARS-CoV-2 associates with increased neutralizing antibodies in advanced HIV disease post-ART initiation
Source: Nat Commun. 2024 Mar 15;15:2360. doi: 10.1038/s41467-024-46673-2 (PMC10943233; doi:10.1038/s41467-024-46673-2)
Supplement: Supplementary file 4 — Source data [file 41467_2024_46673_MOESM4_ESM.xlsx]

## Sheet: Fig.1a
	Advanced HIV																								Control
Participant	27	215	149	209	127	96	229	147	255	180	19	235	186	265	241	106	177	53	122	9	109	236	1	191	68	87	62	111	205	179	33	194	23	97	127	168	15	51	38	206	50	120	15	198	7	24	191	143
Days to clearance	215	188	186	165	136	110	103	92	92	87	82	55	35	29	27	23	21	18	16	15	13	6	5	2	39	33	29	27	23	23	20	19	18	15	15	14	9	9	8	7	7	7	7	5	5	4	4	2

## Sheet: Fig.1b
Figure 1b
PID	Date of visit	CT	Date of vaccine
039-02-0027	2020-10-06	16
	2020-10-20	19
	2020-11-03	22
	2020-12-10	19
	2021-01-14	27
	2021-04-08	21
	2021-04-21	25
	2021-05-03	32
	2021-05-20	41
	2021-06-02	41
	2021-07-06	41
	2021-08-27	41
	2021-09-01	41	2021-09-01
	2021-09-15	41
	2021-10-05	41
	2021-10-13	41	2021-10-13
	2021-10-27	41
039-02-0096	2021-04-23	19.59
	2021-04-30	17.9567
	2021-05-07	18.88
	2021-05-17	21.9967
	2021-05-24	19.45
	2021-06-29	16.8033
	2021-07-08	14.685
	2021-07-29	17.6633
	2021-08-10	27.5133
	2021-08-30	41
	2021-09-27	41
	2021-11-16	41
	2021-12-07	41	2021-11-22
	2022-01-03	41	2022-01-03
	2022-01-14	41
	2022-05-03	41
	2022-05-31	41
	2022-07-25	41
039-13-0127	2021-03-23 13:00:00	17.8967
	2021-04-06 10:40:00	20.0467
	2021-04-13 09:55:00	17.3833
	2021-04-20 10:34:00	19.9267
	2021-05-06 09:30:00	21.87
	2021-05-20 10:31:00	21.2333
	2021-07-06 13:59:00	41
	2021-07-27 10:49:00	37.63
	2021-08-24 11:40:00	41
	2021-09-02 14:57:46	41
	2021-09-21 12:53:00	26.9433	2021-09-21
	2021-10-01 13:51:00	36.685
	2021-10-06 13:23:00	35.54
	2021-10-20 11:05:00	41
	2022-01-12 13:00:00	41
	2022-03-08 09:50:00	41
	2022-03-31 10:34:00	41
	2022-05-23 13:05:00	41
	2022-06-23 14:24:00	41
039-13-0255	2022-03-17 11:44:00	34.9733
	2022-03-29 11:55:00	25.9433
	2022-03-31 12:29:00	20.3867
	2022-04-08 11:55:00	25.67
	2022-04-26 13:01:00	23.6367
	2022-06-17	34
	2022-06-21	41	2022-06-22
	2022-07-08	41
	2022-07-19 12:21:00	41
	2022-08-03 12:09:00	41	2022-08-03
	2022-08-17 10:25:00	41
	2022-08-31	41
039-13-0209	2021-12-23	23
	2021-12-30	32
	2022-01-06	31
	2022-01-13	27
	2022-01-24	32
	2022-03-24	28
	2022-03-31	32
	2022-04-07	31
	2022-04-20	41	2022-04-20
	2022-05-04	35
	2022-05-11	28	2022-05-11
	2022-05-26	28
	2022-06-01 09:17:00	34
	2022-06-23	41
	2022-08-01	41
	2022-08-31	41

## Sheet: Fig.1c
Figure 1c
PID	Date of visit	CT	Date of vaccine
039-02-0027	2020-10-06	34151
	2020-10-20	6394
	2020-11-03	5477
	2020-12-10	4309
	2021-01-14	22905
	2021-04-08	14964
	2021-04-21	57
	2021-05-03	27382
	2021-05-20	49
	2021-06-02	40
	2021-07-06	40
	2021-08-27	40
	2021-09-01	40	2021-09-01
	2021-09-15	40
	2021-10-05	40
	2021-10-13	40	2021-10-13
	2021-10-27	40
039-02-0096	2021-04-23	111883
	2021-04-30	21094
	2021-05-07	16770
	2021-05-17	48301
	2021-05-24	67945
	2021-06-29	56510
	2021-07-08	40
	2021-07-29	40
	2021-08-10	228
	2021-08-30	113
	2021-09-27	40
	2021-10-20	40
	2021-11-16	40	2021-11-22
	2021-12-07	40
	2022-01-03	40	2022-01-03
	2022-01-14	40
	2022-05-03	40
	2022-05-31	40
	2022-07-25	40
039-13-0127	2021-03-23 13:00:00	8581
	2021-04-06 10:40:00	119835
	2021-04-13 09:55:00	249833
	2021-04-20 10:34:00	482965
	2021-05-06 09:30:00	238110
	2021-05-20 10:31:00	821
	2021-06-01 13:24:00	798
	2021-06-22 11:05:00	127
	2021-07-06 13:59:00	65
	2021-07-27 10:49:00	169
	2021-08-24 11:40:00	169
	2021-09-02 14:57:46	40
	2021-09-21 12:53:00	40	2021-09-21
	2021-10-01 13:51:00	40
	2021-10-06 13:23:00	40
	2021-10-20 11:05:00	40
	2022-01-12 13:00:00	41
	2022-03-08 09:50:00	41
	2022-03-31 10:34:00	41
	2022-05-23 13:05:00	41
039-13-0255	2022-03-17 11:44:00	12041
	2022-03-31 12:29:00	291
	2022-04-08 11:55:00	362
	2022-04-26 13:01:00	148
	2022-06-17	71765
	2022-06-21	17813	2022-06-22
	2022-07-08	120139
	2022-07-19 12:21:00	158117
	2022-08-03 12:09:00	6913	2022-08-03
	2022-08-17 10:25:00	122
	2022-08-31	40
039-13-0209	2021-12-23	423817
	2021-12-30	548149
	2022-01-06	763765
	2022-01-13	2052119
	2022-01-24	718620
	2022-03-24	805223
	2022-03-31	725852
	2022-04-07	446997
	2022-04-20	661666	2022-04-20
	2022-05-04	1207306
	2022-05-11	464877	2022-05-11
	2022-05-26	7467
	2022-06-01 09:17:00	3833
	2022-06-23	550
	2022-08-01	75
	2022-08-31	40

## Sheet: Fig.2a,c,d
		Fig.2a	Fig.2c	Fig.2d
PID 27	Days post diagnosis	CT	HIV VL	CD4
	6	16.4005	34151	6
	20	19.2097	6394	6
	34	21.63	5477	5
	71	19.1767	4309	7
	106	26.9467	22905	15
	190	21.3033	14964	6
	203	24.97	57	19
	215	31.56	27382	64
	232	41	49	43
PID 96	1	19.59	111883	4
	8	17.9567	21094	5
	15	18.88	16770	3
	25	21.9967	48301	2
	32	19.45	67945	5
	68	16.8033	56510	3
	77	14.685	40	5
	98	17.6633	40	10
	110	27.5133	228	28
	130	41	113	42
PID 127	10	17.8967	8581	12
	24	20.0467	119835	17
	31	17.3833	249833	19
	38	19.9267	482965	18
	54	21.87	238110	10
	68	21.2333	821	21
	80	N/A	798	26
	101	N/A	127	32
	115	41	65	43
	136	38	169	72
	164	41	169	133
	173	41	40	132
	192	27	40	N/A
	202	37	40	120
	207	36	40	116
	221	41	40	101
PID 255	197	34.9733	12041	N/A
	209	25.9433	N/A	N/A
	211	20.3867	291	8
	219	25.67	362	7
	237	23.6367	148	54
	289	33.5467	71765	37
	293	41	17813	42
PID 209	5	22.5167	423817	24
	12	32.12	548149	40
	19	30.6867	763765	61
	26	26.5233	2052119	68
	37	31.75	718620	50
	96	27.7633	805223	43
	103	31.9233	725852	22
	110	31	446997	40
	123	41	661666	31
	137	35	1207306	30
	144	28	464877	49
	159	28	7467	254
	165	34	3833	246
	187	41	550	252

## Sheet: Fig.2b
	PID 27
	Days post diagnosis	D6		D190
	34	1	1	1	1.25654
	106	1	1	1	3.41553
	232	130.585	157.353	66.8238	154.095
	PID 96
	Days post diagnosis	D1		D69
	32	1	1.57117	1	1.07354
	77	5.83015	1	1	3.01664
	130	64.3325	52.5169	142.151	150.487
	PID 127
	Days post diagnosis	D57
	38	1	10.8078	1	2.486
	68	17.4448	13.7153	11.4396	11.1126
	115	73.9487	53.5354	48.8104	39.9076
	221	3043.59	3134.62	3352.81	3193.45
	PID 255
	Days post diagnosis	D209		D237
	197	1	2.35432	1	1
	237	1	1	1	1
	293	7.34973	24.1605	19.4175	14.5848
	PID 209
	Days post diagnosis	D5				Confirmatory Experiments
	37	5.01669	1	8.88902	27.3182	6.43719	14.8175	17.1894	22.1682
	110	14.2454	2.96461	6.69594	1.24917	1.19464	6.30112	10.3814	15.3159
	123	19.6709	8.08336	19.1932	20.2187	8.22322	7.91521	23.1466	21.4185
	187	1041.77	657.541	845.538	1070.66

## Sheet: Fig.3a,b,c
Figure 3.a
PID	CD4 T1	CD4 T2	CD8 T1	CD8 T2
109 (HIV+)	0.076	0.159	0.01	0.047
Figure 3.b
SPIKE RESPONSE- CONTROLS
PID	CD4 T1	CD4 T2	CD8 T1	CD8 T2
17 (HIV-)	0.195	0.148	0.175	0.931
21 (HIV-)	0.008	0.071	0.001	0.001
103 (HIV-)	0.198	0.108	0.136	0.126
95 (HIV+)	0.255	0.516	0.012	3.558
109 (HIV+)	0.076	0.159	0.01	0.047
Figure 3.c
SPIKE RESPONSE- ADVANCED HIV
PID	CD4 resp (%) / T1	CD4 resp / T2	CD8 resp / T1	CD8 resp / T2
27	0.001	0.001	0.001	0.001
96	0.001	0.001	0.001	0.001
127	0.001	0.001	0.001	0.001
255	0.001	0.001	0.001	0.001
209	0.001	0.017	0.001	0.001

## Sheet: Fig.4a
	Days since 1st dose	EC50_WT Spike	GM_D614G	GM_BETA	GM_DELTA	GM_BA1
Pid 27	-4	645.4	121.473	81.3032	62.2556	97.9713
	0	461.2	128.04	66.2856	74.0398	82.2503
	34	1551	931.191	642.476	492.096	155.806
	42	983	711.763	465.184	487.423	63.7463
	56	6080	4105.3	2832.57	2536.34	280.604
	125	2054	1353.41	701.202	736.388	1
PID 96	-6	50	7.64659	28.5398	1.46969	2.16432
	15	501.7	52.7737	43.6102	30.9083	2.87371
	42	695.8	417.535	466.465	585.318	1
	53	2076	763.556	780.458	1186.75	2458.88
	162	773.6	771.385	138.16	289.47	409.49
PID 127	0	255.5	47.3644	25.3628	19.0379	2.66207
	10	2339	4037.29	1925.57	1225.84	581.329
	15	3372	2255.51	2324.25	1690.55	632.636
	29	2085	1816.32	908.243	917.77	424.972
	113	447.3	201.426	127.907	177.224	79.4391
	168	428.2	109.559	84.3336	128.049	55.666
	191	369.7	74.9209	65.9361	98.1341	24.9059
	244	322.7	63.643	57.0445	85.7619	19.886
PID 255	-1	277.4	89.92	1.13137	138.83	9.84256
	16	289	21.48	3.18358	53.73	4.61411
	42	50	1.36	2.18403	9.8	2.22666
	56	2712	21.66	3.53977	11.57	4.11784
PID 209	-86	50	5.11097	3.1539	3.32265	23.5804
	-20	249.5	5.09168	5.09001	1.50997	1.20312
	-13	50	2.66271	4.33878	1.76352	15.3344
	0	2076	4.82286	1.91833	2.32379	36.8571
	14	249.1	4.4	7.73628	5.50302	29.4122
	21	283	8.12718	7.80326	1.50997	15.6731
	36	288.7	5.6475	4.77234	13.4831	82.0122
	103	393.8	78.0541	6.25103	75.1783	534.093
	133	791.2	559.843	76.9937	255.296	377.956

## Sheet: Fig.4b
	DaysPostFirstDose	EC50_WT Spike	GM_D614G	GM_BETA	GM_DELTA	GM_BA1
PID 0149	0	832.9	434.614	172.395	1583.13	76.9987
	13	2950	1536.06	1051.04	3110.38	454.001
	43	1886	767.932	464	2199.67	504.316
	56	2560	3389.01	1259.17	5313.25	568.071
PID 0021	0	318.9	77.3371	9.7983	23.8619	8.19566
	17	3058	3610.32	311.791	2265.41	292.34
	45	1797	2045.54	169.668	1139.59	178.47
	58	1415	4092.53	327.804	3303.57	433.21
PID 0009	0	248.1	41.06	7.12743	7.34754	8.07331
	13	4382	13666.2	1989.24	2764.32	1041.84
	42	1476	2352.35	561.633	712.339	422.7
	77	2478	3817.9	1137.16	1613.23	432.66
PID 0069	0	409	167.32	60.4215	94.6434	24.2949
	13	5967	5005.15	2774.48	3576.74	991.733
	44	8287	7829.18	2674.5	3685.79	721.178
	61	8294	12818.2	3701.24	4953.44	1125.11
PID 123	-4	1651	2114.75	2662.03	1885.24	535.425
	10	3333	4367.64	5964.59	3771.85	897.283
	38	1866	2140.56	3583.71	1852.85	695.104
	52	2217	3659.75	3861.85	2465.97	664.712

## Sheet: Fig.4c
		D614G Pre.Vacc			D614G Post.Vacc			Beta Pre.Vacc			Beta Post.Vacc			Delta Pre.Vacc			Delta Post.Vacc			BA.1 Pre.Vacc			BA.1 Post.Vacc
		FRNT1	FRNT2	Geomean	FRNT1	FRNT2	Geomean	FRNT1	FRNT2	Geomean	FRNT1	FRNT2	Geomean	FRNT1	FRNT2	Geomean	FRNT1	FRNT2	Geomean	FRNT1	FRNT2	Geomean	FRNT1	FRNT2	Geomean
	039-13-0209	1	23.26	4.82286	7.54	4.23	5.6475	3.68	1	1.91833	3.92	5.81	4.77234	1	5.4	2.32379	13.26	13.71	13.4831	39.25	34.61	36.8571	69.02	97.45	82.0122
	039-13-0255	95.6	84.58	89.9213	14.56	32.21	21.6559	1.28	1	1.13137	12.53	1	3.53977	158.36	121.71	138.831	10.05	13.31	11.5657	3.6	26.91	9.84256	3.54	4.79	4.11784
	039-02-0027	107.25	152.86	128.04	4074.99	4135.83	4105.3	78.07	56.28	66.2856	3282.96	2443.97	2832.57	86.78	63.17	74.0398	2875.98	2236.81	2536.34	115.98	58.33	82.2503	356.67	220.76	280.604
	039-02-0096	5.12	11.42	7.64659	730.48	798.13	763.556	33.03	24.66	28.5398	854.25	713.04	780.458	1	2.16	1.46969	1191.41	1182.1	1186.75	1.39	3.37	2.16432	1977.92	3056.78	2458.88
	039-13-0127	52.33	42.87	47.3644	4475.41	3642.06	4037.29	35.54	18.1	25.3628	2645.8	1401.4	1925.57	21.27	17.04	19.0379	1058.56	1419.55	1225.84	5.58	1.27	2.66207	695.6	485.83	581.329
	039-02-0007	79.97	94.82	87.079	9090.4	9289.26	9189.29	5.43	6.78	6.06757	634.38	443.95	530.691	33.69	36.85	35.2346	1183.77	4084.73	2198.95	1	3.59	1.89473	24.53	129.29	56.3159
	039-02-0009	37.35	45.14	41.0607	3698.95	3940.68	3817.9	14.19	3.58	7.12743	1246.52	1037.4	1137.16	15.08	3,58	7.34754	2508.68	1037.4	1613.23	14.42	4.52	8.07331	386.61	484.19	432.658
	039-02-0011	188.06	369.23	263.51	13319.9	20463.8	16509.9	82.48	47.13	62.3481	2488.48	1805.56	2119.69	59.09	102.32	77.7566	13298.5	8033.62	10336.1	8.79	25.88	15.0826	1226.07	1217.75	1221.9
	039-02-0021	103.05	58.04	77.3371	4536.47	3692.04	4092.53	7.73	12.42	9.7983	412.94	260.22	327.804	22.47	25.34	23.8619	4462.14	2445.82	3303.57	9.82	6.84	8.19566	408.78	459.1	433.21
	039-02-0056	14.92	30.74	21.4159	21533.7	6365.34	11707.7	75.14	86.49	80.6155	24362.8	11967.8	17075.4	20.35	22.78	21.5307	11758	8791.71	10167.2	1.39	13.48	4.32865	2857	4014.25	3386.55
	039-02-0095	490.73	579.58	533.308	149365	90194.2	116068	1102.35	535.06	768	120864	59957.9	85127.7	417.51	52.87	148.572	7819.7	8892.26	8338.75	29.97	26.84	28.3619	4640.71	2801.67	3605.79
	039-02-0109	1	1	1	3604.9	4151.78	3868.69	1.69	2.24	1.94566	3882.72	2372.33	3034.98	2.52	5.35	3.67178	3789.06	5983.56	4761.52	1.46	4.84	2.65827	411.29	549.18	475.26
	039-13-0069	187.76	149.11	167.323	11785.4	13941.4	12818.2	67.32	54.23	60.4215	4545.81	3013.58	3701.24	99.46	90.06	94.6434	4777.9	5135.42	4953.44	12.4	47.6	24.2949	781.12	1620.6	1125.11
	039-13-0088	49.62	35.4	41.9112	4731.14	6600.16	5588.05	16.36	15.22	15.7797	529.77	510.73	520.163	22.51	31.17	26.4884	2718.21	2102.3	2390.5	2.1	5.28	3.32986	366.82	348.94	357.768
	039-13-0171	304.45	469.41	378.037	25040.3	7719.82	13903.5	62.76	135.26	92.1353	1350.65	1052.96	1192.55	1323.3	1882.28	1578.23	165626	16893.8	52896.6	69.84	137.52	98.002	482.39	409.13	444.252
	039-02-0017	337.4	322.59	329.912	28514	33072.7	30708.9	86.25	59.98	71.9255	7162.27	2874.18	4537.14	57.03	49.94	53.3674	29920.1	14240.8	20641.9	18.34	29.22	23.1494	1459.97	1311.34	1383.66
	039-02-0020	198.33	375.23	272.799	10389.1	9507.31	9938.43	109	74.68	90.2226	3824.38	1847.19	2657.89	43.6	92.17	63.3925	1376.9	3017.43	2038.31	8.47	44.42	19.3968	751.21	1243.38	966.457
	039-02-0034	68.58	161.1	105.111	802.53	1364.65	1046.5	91.47	132.69	110.169	1780.67	1751.62	1766.09	22	49.43	32.9767	599.71	818.46	700.599	15.14	16.54	15.8245	380.31	476.45	425.674
	039-02-0103	100.26	73.07	85.592	14278.7	14499.2	14388.5	39.02	66.65	50.9969	8072.97	6074.93	7003.05	497.76	274.44	369.601	78469.4	47297.6	60921.4	65.64	24.88	40.4119	4945.83	3043.03	3879.47
	039-13-0015	82.53	86.07	84.2814	10576.8	11951.7	11243.2	27.43	10.84	17.2436	1617.52	1346.84	1475.99	49.8	62.01	55.5707	4026.66	4017.55	4022.1	1.33	15.45	4.53305	450.49	745.9	579.673
	039-13-0023	36.57	32.74	34.602	3959.25	4663.88	4297.15	11.41	19.38	14.8703	847.06	445.55	614.335	25.46	24.42	24.9346	2847.02	1524.24	2083.16	28.06	7.1	14.1147	267.37	173.71	215.511
	039-13-0033	756.8	1068.18	899.11	17471.5	47021.1	28662.3	51.08	47.28	49.1433	1938.97	2365.25	2141.53	113.64	170.94	139.376	4647.41	7211.25	5789.1	26.85	9.77	16.1964	637.47	408.2	510.113
	039-13-0043	2814.59	6121	4150.68	2452.84	3650.03	2992.15	956.37	1825.65	1321.36	541.08	594.9	567.352	1949.36	5173.39	3175.66	2302.48	2161.08	2230.66	309.98	372.89	339.983	143.78	230.84	182.182
	039-13-0053	7.17	18.74	11.5916	1095.67	2130.78	1527.95	1	14.2	3.76829	126.3	251.97	178.392	1	9.96	3.15595	1705.69	3574.17	2469.09	10.28	2.73	5.29758	144.05	96.09	117.651
	039-13-0057	277.43	787.31	467.358	70972.9	89508.9	79703.9	77.56	113.52	93.7502	3749.83	5156.23	4397.16	353.95	306.22	329.221	12300.2	40385.1	22287.8	22.17	28.55	25.1586	1284.32	1333.93	1308.89
	039-13-0067	256.58	637.26	404.361	35951.5	19236.3	26297.8	122.29	178.45	147.725	16434.9	10246.7	12977.1	159.69	314.36	224.054	33798.4	25394.3	29296.5	55.1	55.46	55.2797	2551.7	5269.82	3667.02
	039-13-0079	333.8	525.86	418.965	4422.62	4064.31	4239.68	308.86	289.84	299.199	2316.27	1084.81	1600.48	221.82	401.32	298.364	3098.15	2065.33	2529.57	137.77	152.03 643.82	144.724	532.44	643.82	585.487
	039-13-0114	52.72	72.62	61.8751	4678.18	4006.7	4329.44	145.44	190.9	166.627	8075.25	4990.43	6348.15	80.65	26.53	46.2563	5773.7	3690.04	4615.75	19.23	14.35	16.6118	1290.85	839.92	1041.25
	039-13-0121	36.9	71.52	51.3721	14365.9	16115	15215.3	175.07	230	200.664	59957.9	115246	83126	28.84	60.62	41.8124	18615.7	21445.3	19980.5	9.6	12.57	10.9851	3636.04	4195.53	3905.69
	039-13-0123	2019.48	2214.52	2114.75	3333.68	4017.71	3659.75	2956.21	2397.12	2662.03	3126.3	4770.47	3861.85	1980.61	1794.47	1885.24	1988.69	3057.8	2465.97	492.78	581.76	535.425	495.2	892.25	664.712
	039-13-0149	451.09	418.74	434.614	4362.28	2632.89	3389.01	173.65	171.15	172.395	1140.2	1390.55	1259.17	1787.01	1402.51	1583.13	5627.54	5016.52	5313.25	33.25	178.31	76.9987	603.48	534.74	568.071

## Sheet: Fig.5c,d,e,f,g
Figure 5c		FRNT
	D614G	7.29148	1	8.87363	1.77451	1.87031	1
	27 D190	1	1	1	1	4.11008	1
	255 D237	1	2.10856	7.69321	1	1	1
	XBB.1.5	7.23922	1	1	1	1	1
Figure 5d		FRNT
	D614G	683.721	946.6	673.984	1859.01	983.805	1433.93
	27 D190	413.557	408.819	310.964	1105.64	565.551	595.095
	255 D237	204.41	263.852	108.156	243.704	72.6143	88.719
	XBB.1.5	22.098	24.3751	15.0019	3.49413	1	1
Figure 5e		FRNT
	D614G	2478.43	2773.4	1132.16	713.416	1434.66	511.027
	27 D190	2814.12	7677.5	1088.17	1685.92	1254.47	1219.62
	255 D237	668.66	1251.37	217.002	225.838	260.188	178.256
	XBB.1.5	61.5289	36.4032	14.6676	2.00938	3.08637	6.53394
Figure 5f		FRNT
	D614G	12.3692	62.9513	38.2418	24.1465	395.298	34.4569
	27 D190	26.3848	159.912	73.8975	31.913	185.664	59.4961
	255 D237	392.768	1614.84	915.454	718.822	905.949	282.521
	XBB.1.5	16.6694	22.2897	23.0011	1	1.23907	6.83272
Figure 5g		FRNT
	D614G	25.839	2.80477	9.72927	2.90755	3.22487	8.7106
	27 D190	28.965	12.3528	22.3224	21.9095	7.09121	29.0368
	255 D237	15.8182	3.31154	8.30847	2.21649	2.32311	7.75775
	XBB.1.5	149.896	201.887	126.43	243.6	248.319	595.117

[truncated: 6 more sheets: Fig.5h, Fig.6a,b,c,d, s1, s3, s5, s6]
